# Supplementary material for: Difference in Gastrointestinal Cancer Risk and Mortality by Dietary Pattern Analysis: A Systematic Review and Meta-Analysis
Source: Nutr Rev. 2024 Jul 17;83(3):e991–e1013. doi: 10.1093/nutrit/nuae090 (PMC11819480; doi:10.1093/nutrit/nuae090)
Supplement: nuae090_Supplementary_Data [file nuae090_supplementary_data.zip]

Archive with 4 entries (3 files):
- nuae090_Supplementary_Data/
- nuae090_Supplementary_Data/Authors' Response.docx
- nuae090_Supplementary_Data/PRISMA checklist.pdf
- nuae090_Supplementary_Data/Supporting Information.docx
